# Supplementary material for: Sandwich Fluorescence Detection of Foodborne Pathogen Staphylococcus aureus with CD Fluorescence Signal Amplification in Food Samples
Source: Foods. 2022 Mar 25;11(7):945. doi: 10.3390/foods11070945 (PMC8997861; doi:10.3390/foods11070945)
Supplement: Supplementary file 1 [file foods-11-00945-s001.zip]

Archive with 1 entries (1 files):
- foods-1611256-Supplementary Materials.pdf
